# Supplementary material for: c-Perpendicular Orientation of Poly(ʟ-lactide) Films
Source: Polymers (Basel). 2021 May 13;13(10):1572. doi: 10.3390/polym13101572 (PMC8153587; doi:10.3390/polym13101572)
Supplement: Supplementary file 1 [file polymers-13-01572-s001.zip]

Archive with 1 entries (1 files):
- polymers-1202852 supplementary final.pdf
